# Supplementary material for: Individual and situational determinants of plastic waste sorting: an experience sampling method study protocol
Source: BMC Psychol. 2021 Jun 3;9:92. doi: 10.1186/s40359-021-00596-5 (PMC8173730; doi:10.1186/s40359-021-00596-5)
Supplement: Supplementary file 2 — Additional file 2. Appendix 2 - ESM items. [file 40359_2021_596_MOESM2_ESM.xlsx]

## Sheet: Demographic
Demographic
1. What is your gender?
Male
Female
Other
2. What is your age?
___ years old
3. What is your highest completed education?
No education (primary education, not completed)
Primary education (primary school, special education)
Primary or preparatory vocational education (such as LTS, LEAO, VMBO)
Medium general secondary education (such as MAVO, Mulo, MBO short)
Secondary vocational education and vocational guidance (such as MBO long, MTS, MEAO, BOL, BBI)
Higher general and preparatory scientific education (such as HAVO, VWO, Athenaeum, Gymnasium, HBS, MMS)
Higher vocational education (such as HBO, HTS, HEAO, HBO-V, kandidaats /bachelor scientific education)
Scientific education (university)
Other
4. What is your civil status at this moment?
Married or registered partnership
Living together without registration
In relationship (boyfriend/girlfriend) but not living together I
Single and separated
Single and widow
Single and unmarried (single)
Other
5. What is the composition of the household you are part of?
One-person household without children or with children that have moved out
Married couple without children or with children that have moved out
More person household without children or with children that have moved out
One-parent household with at least one child
Married couple with at least one child
More person household with at least one child
6. How many children do you have that live with you?
1
2
3
4 or more
7. What is the monthly income of the household of which you are a member (without holiday pay, thirteenth month or overtime)? Do you not (yet) earn a monthly income yourself (e.g. do you live at home, with your parents)? Then fill in the total monthly income of your parent(s).
Gross less than €1,000 | Net less than €866
Gross €1,000 - €1,500 | Net €866 - €1,256
Gross €1,500 - €2,000 | Net €1,256 - €1,553
Gross €2,000 - €2,500 | Net €1,553 - €1,960
Gross €2,500 - €3,000 | Net €1,960 - €2,134
Gross €3,000 - €4,000 | Net €2,134 - €2,676
Gross €4,000 - €5,000 | Net €2,676 - €3,177
Gross €5,000 - €6,000 | Net €3,177 - €3,641
Gross more than €6,000 | Net more than €3,641
I don't know /I'd rather not say
8. In which city/town do you live?

## Sheet: Habits
Habits
Below you'll find two sentences, about which 12 statements are given. Please indicate for each of these statements to which degree they apply to you.
Separating waste is something….
That I do frequently
That I do automatically
I do without having to consciously remember
That makes me feel weird if I do not do it
That I do without thinking
That would require effort not to do it
That belongs to my (daily, weekly, monthly) routine
That I start doing before I realize I'm doing it
That I would find hard not to do
That I have no need to think about doing
That is typically 'me'
That I have been doing for a long time
Strongly disagree
Disagree
Neither agree or disagree
Agree
Strongly agree

## Sheet: Values
	Values
	We would like to ask you some general questions about what you find important in life. Here below you find 16 values. Behind every value a short description is given regarding the meaning of the value. Please indicate how important each value is for you AS A GUIDELINE IN YOUR LIFE?
	The meaning of the scores is as follows: 0 means that the value is not important; it is not relevant as a guideline in your life 3 means the value is important 6 means that the value is very (very) important -1 means the value goes against your principles 7 means that value is extremely important to you as a guideline in your life. Usually a person does not have more than two values where a 7 is …
	Your scores can vary between -1 and 7. The higher the number (1, 2, 3,4,5,6,7) the more important the value is as a guideline in your life. Try to differentiate as much as possible between the importance of the different values by assigning them varying numbers.
Cluster
Altruistic	EQUALITY: equal opportunity for all
Biospheric	RESPECTING THE EARTH: living in harmony with other species
Egoistic	SOCIAL POWER: control over others, dominance
Hedonic	PLEASURE: joy, gratification of desires
Biospheric	UNITY WITH NATURE: to feel connected to nature
Altruistic	A WORLD AT PEACE: free of war and conflict
Egoistic	WEALTH: material possessions, money
Egoistic	AUTHORITY: the right to lead or to command
Altruistic	SOCIAL JUSTICE: correcting injustice, care for the vulnerable and weak
Hedonic	ENJOYING LIFE: enjoying food, sex, leisure, etc.
Biospheric	PROTECTING THE ENVIRONMENT: preserving nature
Egoistic	INFLUENTIAL: having an impact on people and events
Altruistic	HELPFUL : working for the wellfare of others
Biospheric	PREVENTING POLLUTION: protecting natural resources
Hedonic	SELF-INDULGENT: doing pleaseant things
Egoistic	AMBITIOUS: hardworking, honourable, aspiring
	-1 (opposed to my principles)
	0 (not important)
	1 (important) +
	2 (important) ++
	3 (important) +++
	4 (important) ++++
	5 (important) +++++
	6 (very important) ++++++
	7 (extremely important) +++++++

## Sheet: Engaged Living
Engaged living
The following questions concern ‘value based living.’ Values are the choices that we make about how we want to live our lives. This means that you determine what you believe to be important in your life, what makes it all worthwhile and what motivates you. The question that you ask yourself here is what do I want from life? What do I consider important and what sort of person do I want to be? Thi…
I have values that give my life more meaning
I know what motivates me in life
I believe that I've found important values to live according to
I know exactly what I want to do with my life
I make choices based on my values, even if it is stressful
I know how I want to live my life
I know what I want to do with my life
I believe that my values are really reflected in my behaviour
I believe that how I behave fits in with my personal wants and desires
My emotions don't hold me back from doing what's important to me
I live the way I always intended to live
I am satisfied with how I live my life
Nothing can stop me from doing something that's important to me
I believe that I am living my life to the full right now
I make time for the things that I consider important
I feel that I am living a full life
Completely disagree
Disagree
Neutral / No opinion
Agree
Completely agree

## Sheet: PEB
	NL	ENG	IND (PLEASE ADD TRANSLATIONS IN THIS COLUMN)
PEB	Milieugedrag	Pro-Environmental Behaviour	Perilaku pro-lingkungan
PEB_1	De volgende vragen beschrijven gedragingen met betrekking tot het aankopen, (her)gebruiken en wegwerpen van plastic. Lees iedere uitspraak zorgvuldig door en kies het cijfer dat het best weergeeft HOE VAAK U DIT GEDRAG VERTOONT.	The following questions describe behaviours with respect to behaviour with respect to plastic items. Read each question carefully and choose the number that best describes HOW OFTEN YOU PERFORM THIS BEHAVIOUR.	Berikut terdapat beberapa pertanyaan tentang perilaku yang terkait dengan barang-barang plastik. Bacalah setiap pertanyaan dengan seksama dan pilihlah nomor yang paling mendekati SERING TIDAKNYA ANDA MELAKUKAN PERILAKU TERSEBUT
Uit pilot:
PEB1	Hoe vaak kijkt u op etiketten van de producten die u koopt wat erin zit?	How often do you check product labels for its contents?	Seberapa sering Anda memeriksa label produk untuk isinya?
PEB1a	Indien van toepassing, waar kijkt u dan naar? Meerdere opties mogelijk. SQ001: Inhoud / gewicht, SQ002: Calorieën en/of voedingswaarden, SQ003: Polymeren / microplastics, SQ004: Recycled plastic, SQ005: Anders	If you check product labels, what do you look for? More than one option can be applicable. SQ001 = weight / content, SQ002 = polymeres / microplastics, SQ003 = recycled plastic,SQ004 = calories, SQ005 = other	Jika Anda memeriksa label produk, apa yang Anda cari? Lebih dari satu opsi diperbolehkan. SQ001 = berat / konten, SQ002 = kalori, SQ003 = polimer / mikroplastik, SQ004 = plastik daur ulang, SQ005 = lainnya
PEB2	Hoe vaak koopt u producten van gerecycled plastic (zoals bijvoorbeeld dopper flesjes)?	How often do you buy products made from recycled plastic, such as plastic bag home appliances, plastic bottles, home utensils?	Seberapa sering anda membeli produk yang terbuat dari plastik daur ulang (seperti kantong plastik, botol plastik, peralatan rumah)?
PEB3	Als u etenswaar meeneemt, hoe vaak verpakt u dit dan in een herbruikbare broodtrommel?	Not applicable in Indonesian context
PEB4	Als u etenswaar meeneemt, hoe vaak verpakt u dit dan in een plastic wegwerpzakje?	If you take food with you, how often do you package this in a disposable plastic bag or container?	Jika anda membawa makanan, seberapa sering? Anda mengemasnya dalam kantong plastik atau wadah plastik sekali pakai?
PEB5	Als u etenswaar meeneemt, hoe vaak verpakt u dit dan in een plastic zakje of bakje dat u opnieuw gebruikt?	If you take food with you, how often do you package this in a reusable (plastic) bag or container?	Jika anda membawa makanan bersama anda, seberapa sering anda mengemasnya dalam kantong atau wadah yang dapat digunakan kembali ?
PEB6	Als u etenswaar meeneemt, hoe vaak neemt u dan uw eigen herbruikbare bestek mee?	If you take food with you, how often do you take your own reusable spoon, fork, knife (cutlery)?	Jika anda membawa makanan, seberapa sering anda menggunakan sendok, garpu, pisau (peralatan makan) yang dapat digunakan kembali?
PEB7	Als u drinken meeneemt, hoe vaak neemt u dan uw eigen hervulbare thermos- of waterfles mee?	If you take something to drink with you, how often do you use your own reusable thermos or water bottle?	Jika anda membawa minuman, seberapa sering anda menggunakan termos atau botol air (tumbler) yang dapat digunakan kembali?
PEB8	Hoe vaak gebruikt u buitenshuis uw eigen mok in plaats van een wegwerpbekertje?	How often do you use your own mug instead of a disposable plastic cup outside of your own house?	Seberapa sering anda menggunakan gelas anda sendiri daripada gelas plastik (sekali pakai) di luar rumah?
PEB9	Hoe vaak koopt u onderweg wat eten verpakt in plastic (zoals bijvoorbeeld een mueslireep, verpakt fruit, ijsje, broodje, etc.)? Het gaat hierbij niet om de gebruikelijke boodschappen.	How often do you buy food on the go (e.g. noodles, nasi goreng, fried rice) that is packaged in plastic? This does not include your usual grocery shopping.	Seberapa sering anda membeli makanan saat bepergian (misalnya mie, nasi goreng) yang dikemas dalam plastik? Ini tidak termasuk belanja kebutuhan sehari-hari anda.
PEB10	Hoe vaak koopt u onderweg een flesje drinken verpakt in plastic? Het gaat hierbij niet om de gebruikelijke boodschappen.	How often do you buy a drink in a plastic bottle or bag on the go? This does not include your usual grocery shopping.	Seberapa sering anda membeli minuman dalam botol plastik saat bepergian? Ini tidak termasuk belanja kebutuhan sehari-hari anda.
PEB 11	Hoe vaak koopt u een warme drank met een plastic deksel (bv. koffie, thee)?	How often do you buy a hot drink with a plastic lid (e.g. coffee, tea)?	Seberapa sering anda membeli minuman panas dengan tutup plastik (misalnya kopi, teh)?
PEB11A	Zo ja, neemt u dan een suikerzakje, melkkuipje of roerstaafjes bij uw warme drank? SQ001: Nooit, SQ002: Soms, SQ003: Meestal, SQ004: Altijd	If applicable, how often do take it with a little bag of sugar, a cup of milk or a stirrer? SQ001 = never, SQ002 = sometimes, SQ003 = most of the time, SQ004 = always	Jika berlaku, seberapa seringkah membawanya dengan sekantung kecil gula, secangkir susu atau pengaduk? SQ001: Tidak pernah, SQ002: Kadang-kadang, SQ003: Sebagian besar waktu, SQ004: Selalu
PEB12	Hoe vaak neemt u uw eigen duurzame boodschappentas (b.v. van papier of stof) mee naar de winkel?	How often do you bring your own reusable shopping bag (e.g. made of fabric or paper) to the shop to package your groceries?	Seberapa sering anda membawa sendiri tas belanja yang dapat digunakan kembali (misalnya terbuat dari kain atau kertas) ke toko untuk mengemas barang belanja harian anda?
PEB13	Hoe vaak koopt u een plastic draagtas in de winkel?	How often do you buy or ask for a disposable plastic carrier bag in the shop?	Seberapa sering anda membeli kantong plastik (sekali pakai) di toko?
PEB13A	Indien van toepassing, hoe vaak gebruikt u deze dan opnieuw? (SQ001: Nooit, SQ002: 1x, SQ003: Meer dan één keer	If applicable, how ofen do you reuse these items? SQ001 = never, SQ002 = once, SQ003 = more than once	Jika berlaku, seberapa sering anda menggunakan kembali barang-barang ini? SQ001: Tidak pernah, SQ002: Satu kali, SQ003: Lebih dari satu kali
PEB14	Hoe vaak zegt u nee tegen plastic tassen die u worden aangeboden?	How often do you refuse a disposable plastic bag that is offered to you?	Seberapa sering anda menolak kantong plastik (sekali pakai) yang ditawarkan kepada anda?
PEB15	Hoe vaak koopt u verse onverpakte producten in plaats van in plastic voorverpakte producten (bv. groente, fruit, noten)?	How often do you buy fresh and unpackaged foods instead of wrapped in plastic (e.g. vegetables, fruit, nuts)?	Seberapa sering anda membeli makanan segar dan tidak dikemas daripada makanan yang dibungkus dalam plastik (misalnya sayuran, buah, kacang)?
PEB16	Hoe vaak gebruikt u diepvriesproducten die in plastic verpakt zijn?	How often do you use frozen foods that are wrapped in plastic?	Seberapa sering anda menggunakan makanan beku yang dibungkus plastik?
PEB17	Hoe vaak gebruikt u voedingsmiddelen verpakt in glazen of aliminium verpakkingen in plaats van plastic (bv. melk, groenten en fruit, soep, bonen)?	How often do you use food in glass containers or bottels or metal cans instead of plastic (e.g. beverages, sauces)?	Seberapa sering anda mengonsumsi makanan dalam wadah atau botol kaca atau kaleng dibandingkan menggunakan plastik (misalnya susu, kecap, saos, sup)?
PEB18	Hoe vaak gebruikt u kleine wegwerpverpakkingen (zoals bijvoorbeeld mini-verpakkingen of eenpersoonverpakkingen zoals bijvoorbeeld kleine zakjes chips, een pak snickers, reisshampoo)?	How often do you use single-use products (e.g. shampoos, snacks, candy, household products)?	Seberapa sering anda menggunakan produk sekali pakai (misalnya sampo sachet, makanan ringan, peralatan rumah tangga)?
PEB19	Hoe vaak kiest u voor producten met minder of een kleinere plastic verpakking?	How often do you choose products with a lesser or smaller plastic packaging?	Seberapa sering anda memilih produk ukuran kecil dalam kemasan plastik?
PEB20	Hoe vaak maakt u gebruik van afhaal- of bezorgde maaltijden verpakt in plastic (bv. Chinees, snackbar, Thuisbezorgd, etc.)?	How often do you order take-out or delivery meals packaged in plastic?	Seberapa sering anda memesan makanan dari luar atau delivery yang dikemas dalam plastik?
PEB22	Hoe vaak gebruikt u iets van plastic opnieuw (b.v. tasjes, flesjes)?	How often do you reuse something made of plastic (e.g. bags, bottles)?	Seberapa sering anda mendaur ulang / menggunakan kembali sesuatu yang terbuat dari plastik (misalnya tas, botol)?
PEB23	Hoe vaak gebruikt u plastic folie?	How often do you use foil (plastic or aluminium)?	Seberapa sering anda menggunakan foil (plastik atau aluminium)?
PEB23A	Indien van toepassing, hoe vaak gebruikt u deze dan opnieuw? (SQ001: Nooit, SQ002: 1x, SQ003: Meer dan één keer	If applicable, how ofen do you reuse these items? SQ001 = never, SQ002 = once, SQ003 = more than once	Jika berlaku, seberapa sering anda menggunakan kembali barang-barang ini? SQ001: Tidak pernah, SQ002: Satu kali, SQ003: Lebih dari satu kali
PEB26	Hoe vaak raapt u plastic rommel op als u het ziet liggen?	How often do you pick up plastic waste when you see it lying around?	Seberapa sering anda mengambil sampah plastik ketika anda melihatnya tergeletak di sembarang tempat?
PEB27	Hoe vaak gooit u plastic in een gescheiden afvalbak?	How often do you throw plastic waste in a separate recycle bin?	Seberapa sering anda membuang sampah plastik pada tempat sampah daur ulang yang terpisah?
PEB28	Hoe vaak laat u ergens plastic afval achter (niet in de prullenbak)?	How often do you fail to put plastic waste in the waste bin?	Seberapa sering anda lalai untuk membuang sampah plastik ke tempat sampah?
PEB29	Rookt u?	Do you smoke?	Apakah anda merokok?
PEB29A	Zo ja, gooit u de peuken wel eens op straat (niet in de asbak of prullenbak)?	If so, how often do you fail to put the cigarette butts in the waste bin?	Jika demikian, seberapa sering anda lalai untuk membuang puntung rokok di tempat sampah?
PEB30	Gebruikt u kauwgom?	Do you eat chewing gum?	Apakah anda memakan permen karet?
PEB30A	Zo ja, gooit u deze wel eens op straat (niet in de asbak of prullenbak)?	If so, how often do you fail to put the chewing gum in the waste bin?	Jika demikian, seberapa sering anda lalai untuk membuang permen karet di tempat sampah?
PEB32	Hoe vaak gebruikt u de auto?	How often do you drive a car?	Seberapa sering anda mengendarai mobil?
	Antwoord categorieën
A1	Nooit	Never	Tidak pernah
A2	Een paar keer per jaar of minder	A few times per year or less	Beberapa kali dalam setahun
A3	Een paar keer per maand of minder	A few times per month or less	Beberapa kali dalam sebulam
A4	Een keer per week	Once a week	Sekali dalam seminggu
A5	Een paar keer per week	A few times per week	Beberapa kali dalam seminggu
A6	Elke dag	Every day	Setiap hari
A7	Meerdere keren per dag	Several times per day	Beberapa kali sehari
Extra
PEB34	Scheidt u uw afval? SQ001: Ja, SQ002: Nee	Do you separate your waste? SQ001: yes, SQ002, No.	Apakah Anda memisahkan sampah Anda? A1: Ya, A2: Tidak
PEB34A	Zo ja, wat scheidt u dan? SQ001: nvt - niet in limesurvey, SQ001: GFT, SQ002: Plastic, SQ003: Papier/Karton, SQ004: Glas, SQ005: Anders	If yes, what do you separate? SQ001: not applicable, SQ002: organic (food, garden, green waste), SQ003: Plastic, SQ004: Paper / cardboard, SQ005: Glass, SQ006: Other	Jika ya, apa yang Anda pisahkan? SQ001: tidak berlaku - not in limesurvey, SQ001: organik (makanan, taman, limbah hijau), SQ002: Plastik, SQ003: Kertas / karton, SQ004: Glass, SQ005: Lainnya
PEB43	Hoe vaak gooit u plastic in een gewone afvalbak (niet gescheiden)?
PEB44	Hoe vaak gooit u plastic op de grond?
PEB45	Hoe vaak bewaard u plastic om het later weg te gooien als er geen mogelijkheid is om dit te doen?

## Sheet: BFI
	NL	ENG	IND (PLEASE ENTER TRANSLATIONS IN THIS COLUMN)
BFI_Short	De volgende stellingen hebben betrekking op uw opvatting over uzelf in verschillende situaties. Het is aan u om aan te geven in hoeverre u het eens bent met elke stelling, waarbij u gebruik maakt van een schaal waarop 1 helemaal oneens betekent, 5 helemaal eens betekent, en 2, 3 en 4 zijn beoordelingen daartussenin.	The following statements concern a number of characteristics that may or may not apply to you in different situations. Please indicate on a scale from 1 to 5 (ranging from "disagree strongy" to "agree strongly") how much you agree with each statement.	Pernyataan berikut ini menyangkut sejumlah karakteristik yang mungkin atau tidak sesuai dengan Anda dalam situasi yang berbeda. Harap sebutkan pada skala dari 1 hingga 5 (dari "sangat tidak setuju " hingga "sangat setuju") seberapa besar Anda setuju dengan setiap pernyataan.
	Er zijn geen 'goede' of 'foute' antwoorden, dus selecteer bij elke stelling het getal dat zo goed mogelijk bij u past. Neem de tijd denk goed na over elk antwoord.	There are no "right" or "wrong" answers. Please select that number that describes you best. Take your time to think about each answer.	Tidak ada jawaban "benar" atau "salah". Silakan pilih nomor yang paling menggambarkan Anda. Gunakan waktu Anda secara matang untuk memikirkan setiap jawaban
BFI_Short1	Ik zie mezelf als iemand die…	I am someone who….	Saya adalah seseorang yang …
SQ001	Doorgaans stil is	Tends to be quiet	Cenderung pendiam
SQ002	Attent en aardig is voor bjina iedereen	Is compassionate, has a soft heart	Berbelas kasihan, memiliki hati yang lembut
SQ003	Doorgaans geneigd is tot slordigheid	Tends to be disorganized	Cenderung pendiam
SQ004	Gemakkelijk zenuwachtig wordt	Worries a lot	Sering khawatir
SQ005	Het fijne weet van kunst, muziek, of literatuur	Is fascinated by art, music or literature	Tertarik dengan seni, musik dan literatur
SQ006	Dominant is, zich als leider gedraagt	Is dominant, acts as a leader	Dominan, bertindak sebagai pemimpin
SQ007	Soms grof tegen anderen is	Is sometimes rude to others	Terkadang kasar dengan orang lan
SQ008	Geneigd is lui te zijn	Has difficulty getting started on tasks	Kesulitan dengan memulai suatu pekerjaan
SQ009	Somber is	Tends to feel depressed, blue	Cenderung merasa gundah, sedih
SQ010	Weinig interesse voor kunst heeft	Has litte interest in abstract ideas	Kurang tertarik dengan ide-ide abstrak
SQ011	Vol energie is	Is full of energy	Penuh semangat
SQ012	Mensen over het algemeen vertrouwt	Assumes the best about people	Memberi asumsi yang terbaik tentang orang lain
SQ013	Een werker is waar men van op aan kan	Is reliable, can always be counted on	Dapat diandalkan, dapat diberi tanggung jawab
SQ014	Emotioneel stabiel is, niet gemakkelijk overstuur raakt	Is emotionally stable, not easilly upset	Stabil secara emosional, tidak gampang terganggu
SQ015	Origineel is, met nieuwe ideeën komt	Is original, comes up with new ideas	Orisinil, menghasilkan ide baru
	Antwoordschaal (from Johan's article)
A1	Helemaal oneens	Strongly disagree	Sangat tidak setuju
A2	Oneens	Disagree a little	Tidak setuju
A3	Eens noch oneens	Neutral / no opinion	Netral / tidak ada pendapat
A4	Eens	Agree a little	Setuju
A5	Helemaal eens	Strongly agree

## Sheet: MHC
Mental Health Continuum
The following questions describe feelings that people can have. Read every statement carefully and choose the number that best fits HOW OFTEN YOU HAD THAT FEELING DURING THE PAST MONTH.
In the past month, how often did you feel…
Happy?
Interested in life?
Satisfied with lifef?
That you had something important to contribute to society?
That you belonged to a community (like a social group, or your neighbourhood)?
That our society is a good place, or is becoming a better place, for all people?
That people are basically good?
That the way society works makes sense to you?
That you liked most parts of your personality?
Good at managing the responsibilities of your daily life?
That you had warm and trusting relationships with others?
That you had experiences that challenged you to grow and become a better person?
Confident to express your own ideas and opinions?
That your life has a sense of direction or meaning to it?
Never
Once or twice
Approximately once a week
Approximatey two or three times a week
Almost every day
Every day

## Sheet: Connectedness Nature
Connectedness Nature
Please choose the number that is most applicable to you. There are no "right" or "wrong" answers. Your first reaction is often the best, do not think too long about your answer.
To what extent do the following statements generally apply to you? (not just now, but most of the time)
The beauty of nature moves me
When I am in nature, I feel a strong sense of connection
Not at all
Hardly at all
Somewhat
To a reasonable degree
To a high degree
To a very high degree

## Sheet: SocialDesirability
Social Desirability
Listed below are a number of statements concerning personal attitudes and traits. Read
each item and decide whether the statement is True or False as it pertains to you
personally.
I never hesitate to go out of my way to help someone in trouble
I have never intensely disliked anyone
There have been times when I felt like rebelling against people in authority even though I knew they were right
I can remember "playing sick" to get out of something
When I don't know something I don't at all mind admitting it
I am always courteous, even to people who are disagreeable
At times I have really insisted on having things my own way
I would never think of letting someone else be punished for my wrongdoings
There have been times when I was quite jealous of the good fortune of others
I am sometimes irritated by people who ask favors of me
False
True

## Sheet: Proenvironmental platic waste
The following questions describepro-environmental plastic wase behaviour. Read each statement carefully and choose the number that best represents how often you have participated in this behaviour in the past week?
How often have you used plastic packaging in the past week?
In case you used a plastic packaging, how often did you throw it in a separate waste bin in the past week?
In case you used a plastic packaging, how often have you thrown it in a regular waste bin in the past week?
In case you used a plastic packaging, how often did you throw it on the ground in the past week?
In case you used a plastic packaging, how many times have you left it somewhere in the past week?
In case you used a plastic packaging, how often have you reused it in the past week?
In case you used a plastic packaging, how often have you kept a plastic package for later disposal in the past week?”
Not at all
Hardly
Somewhat
Sometimes I do, sometimes I don't
To a reasonable extent
To a large extent
To a very high degree

[truncated: 1 more sheets: Einde]
